# Supplementary material for: A close unicellular animal relative and predator of schistosomes exhibits chemokinesis in response to proteins and peptides from its prey
Source: PLoS Pathog. 2025 Sep 3;21(9):e1013440. doi: 10.1371/journal.ppat.1013440 (PMC12422584; doi:10.1371/journal.ppat.1013440)
Supplement: S4–S6 Videos — Three biological replicate videos tracking the movement of Capsaspora cells without schistosomes added. Each video was tracking different Capsaspora cells in a different microtiter plate well. One image taken per minute. Available at IU DataCore (https://doi.org/10.5967/sh2f-xt93). (ZIP) [file ppat.1013440.s009.zip]

Archive with 3 entries (3 files):
- S4_Fig.tif
- S5_Fig.tif
- S6_Fig.tif
