# Supplementary material for: A close unicellular animal relative and predator of schistosomes exhibits chemokinesis in response to proteins and peptides from its prey
Source: PLoS Pathog. 2025 Sep 3;21(9):e1013440. doi: 10.1371/journal.ppat.1013440 (PMC12422584; doi:10.1371/journal.ppat.1013440)
Supplement: S1 APCK — Folder contains code for running the chemokinesis model. (ZIP) [file ppat.1013440.s011.zip]

Archive with 30 entries (25 files):
- APCK/
- APCK/abmctckroot.m
- APCK/abmctckrootdisp.m
- APCK/abmgrid.m
- APCK/Data/
- APCK/Data/BSA dispersal/
- APCK/Data/BSA dispersal/APCKDISP2_2025-07-22-NA_2000-K_2.5-XI_0.75.MAT
- APCK/Data/BSA dispersal/APCKDISP_2025-07-10-NA_2000-K_2.5-XI_0.75.MAT
- APCK/Data/BSA dispersal/APCKDISP_2025-07-22-NA_2000-K_2.5-XI_0.75.MAT
- APCK/Data/BSA no dispersal/
- APCK/Data/BSA no dispersal/APCK2_2025-07-22-NA_2000-K_2.5-XI_0.75.MAT
- APCK/Data/BSA no dispersal/APCK_2025-07-10-NA_2000-K_2.5-XI_0.75.MAT
- APCK/Data/BSA no dispersal/APCK_2025-07-22-NA_2000-K_2.5-XI_0.75.MAT
- APCK/Data/ctrls/
- APCK/Data/ctrls/APCKDISP4_2025-07-22-NA_2000-K_2.5-XI_0.MAT
- APCK/Data/ctrls/APCK_2025-07-10-NA_2000-K_2.5-XI_0.MAT
- APCK/Data/ctrls/APCK_2025-07-22-NA_2000-K_2.5-XI_0.MAT
- APCK/FourthOrderFDR.m
- APCK/FourthOrderFDthet.m
- APCK/hybridABM.m
- APCK/hybridABM2.m
- APCK/hybridABM3.m
- APCK/hybridABMdisp.m
- APCK/hybridABMdisp2.m
- APCK/hybridABMdisp3.m
- APCK/PartialDerivs.m
- APCK/PartialDerivsinit.m
- APCK/plotterpolchemsave.m
- APCK/trandn.m
- APCK/Xevolve.m
