# Supplementary material for: A close unicellular animal relative and predator of schistosomes exhibits chemokinesis in response to proteins and peptides from its prey
Source: PLoS Pathog. 2025 Sep 3;21(9):e1013440. doi: 10.1371/journal.ppat.1013440 (PMC12422584; doi:10.1371/journal.ppat.1013440)
Supplement: S1 APCK — Folder contains code for running the chemokinesis model. (ZIP) [file ppat.1013440.s011.zip › APCK/abmctckrootdisp.m]

function [Xstore,Ystore,phistore,cgridx,cgridy,Cstore,RT] = abmctckrootdisp(N,T,L,h,DT,rz,k,p)
%N is number of microbes
%Xstore is store of protist x-location every 10th timestep
%Ystore is store of protist y-location every 10th timestep
%Dc equals diffusivity of chemical / diffusivity of microbes taken as 0.5
%N in paper
%rz is schsitosome size
%xstuck are the microbes stick to the rootlet surface
%RT - residency time
[xi,yi] = meshgrid(-10:0.01:10,-10:0.01:10);
Xstuck = [];RT=[];PHIS =[];
oriN = N;
%0.0001 for steady gradient %0.000001 for source
plotts = 10000;
pin = 0;
%Store every plotts timesteps
phi = 2*pi*rand(N,1);
X = (rand(N,2)*L/4 + rz).*[cos(phi),sin(phi)];
%LC - current run length vector
%TL - termination length vector
LC = zeros(N,1);TL = -log(1 - p.tol*rand(N,1))/p.lambda;
%R is the postion vector of all bacteria including the 'stuck' ones
R = X;
%randomly distributed through domain
phi = 2*pi*rand(N,1);
%X is the Matrix holding location of cells, all cells initialised
%RV ~ U[-L/2,L/2]^2
%phi is polar angle generated from RV ~ U[0,2pi], minus a small tolerance as 0
%and 2pi are equivalent, then Dphi generated as RV ~ N(0,2DrDT)
%V is velocity V=1 corresponds to reference velocity
%C is Chemical profile 
[polgrid,rgrid,cgridx,cgridy] = abmgrid(L,h,rz);
[ri,poli] = meshgrid(rgrid,polgrid);
%creating initial conditions
C0 =  p.cinf*(exp(-(((ri.*sin(poli) - p.rc*sin(pi/4)).^2+((ri.*cos(poli) - p.rc*cos(pi/4)).^2).^0.5)/p.sigc)) + ...;
exp(-(((ri.*sin(poli) - p.rc*sin(0.75*pi)).^2+((ri.*cos(poli) - p.rc*cos(0.75*pi)).^2)).^0.5/p.sigc)) + ...
exp(-(((ri.*sin(poli) - p.rc*sin(1.25*pi)).^2+((ri.*cos(poli) - p.rc*cos(1.25*pi)).^2)).^0.5/p.sigc)) + ...
exp(-(((ri.*sin(poli) - p.rc*sin(1.75*pi)).^2+((ri.*cos(poli) - p.rc*cos(1.75*pi)).^2)).^0.5/p.sigc)));
%initialising chemical profile
Cgrid=C0;
Bnum = zeros(length(polgrid),1);B=Bnum;
leftBC=p.beta*tanh(B/p.alpha);rightBC=0*ones(length(polgrid),1);
Cgrid(:,1)=leftBC;Cgrid(:,end)=rightBC;
%leftBC=-10*ones(length(polgrid),1);rightBC=0*ones(length(polgrid),1);
[CDx,CDxx]=FourthOrderFDR(rgrid);
[TDx,TDxx]=FourthOrderFDthet(polgrid);
Xstore = zeros(N,((T/(DT*plotts)) + 1)); Ystore = zeros(N,((T/(DT*plotts)) + 1));
phistore = zeros(N,((T/(DT*plotts)) + 1));
Xstore(:,1) = R(:,1); Ystore(:,1) = R(:,2);phistore(:,1) = phi;
Cstore = cell(((T/(DT*plotts)) + 1));Cstore{1}=C0;C=C0;
[~,~,DCDT]=PartialDerivsinit(C,polgrid,rgrid,leftBC,rightBC,CDx,CDxx,TDx,TDxx,p);
for i = DT:DT:T
  pin = pin + 1;
  % fprintf('Simulation time T = %d  \n',i)
  [Cgridnew,Crn,~,Crrn,Cthet2n] = PartialDerivs(Cgrid,polgrid,rgrid,DT,leftBC,rightBC,CDx,CDxx,TDx,TDxx,DCDT);
  [Xnew,Xstuckn,phinew,Bnew,LC,TL,RTnew,PHISn]=Xevolve(X,Xstuck,phi,Cgrid,polgrid,cgridx,cgridy,rz,p,DT,k,LC,TL,RT,PHIS);
  X = Xnew;Xstuck = Xstuckn;phi = phinew;RT = RTnew;PHIS = PHISn;Bnum = Bnum + Bnew;
   B = Bnum/((2*pi*rz)*length(polgrid)^-1);
  N = length(X(:,1));R(1:N,:) = X;R(N+1:end,:) = Xstuck;
  Cgrid = Cgridnew;Cr = Crn;Crr = Crrn;Cthet2=Cthet2n;%Cthet=Cthetn;
  %updating boundary conditions based on protist density
  leftBC=p.beta*tanh(B/p.alpha);rightBC=0*ones(length(polgrid),1);
  Cgrid(:,1)=leftBC;Cgrid(:,end)=rightBC;
  %leftBC=-10*ones(length(polgrid),1);rightBC=0*ones(length(polgrid),1);
  DCDT = p.gamma*(Crr + rgrid.^-1.*Cr + rgrid.^-2.*Cthet2);
   if mod(pin,plotts) == 0 %Storing positions ever Plotts timesteps
   % fprintf('Simulation time T = %d  \n',i)
   % figure(1)
   % densit = scatteredInterpolant(cgridx,cgridy,reshape(Cgrid',[],1),'natural','none');
   % densit.ExtrapolationMethod = "boundary";
   % zi = densit(xi,yi);
   % pcolor(xi,yi,zi),shading flat
   % colormap hot
   % colorbar
   % hold on
   % scatter(R(:,1),R(:,2),0.15,"y","filled")
   % pos = [-1 -1 2 2];
   % rectangle('Position',pos,'Curvature',[1 1],'FaceColor',[1 0 1])
   % hold off
   % drawnow
   Xstore(:,(pin/plotts) + 1) = R(:,1); 
   Ystore(:,(pin/plotts) + 1) = R(:,2);
   phistore(:,(pin/plotts) + 1) = [phi;zeros(oriN-length(phi),1)];
   Cstore{(pin/plotts) + 1} = Cgrid;
   end
   %uncomment block to see change every plotts time steps
end
%Checking numerical validity p0.ptau = rho^-2Drt where rho = Vs/Vt
%therefore should be very small delta 
%check = cos(phistore(:,1)).*cos(phistore(:,end)) + sin(phistore(:,1)).*sin(phistore(:,end));
%p0.ptau
%err = norm(check - (mean(V)/Dr)^(-2*Dr*T));
