# Supplementary material for: A close unicellular animal relative and predator of schistosomes exhibits chemokinesis in response to proteins and peptides from its prey
Source: PLoS Pathog. 2025 Sep 3;21(9):e1013440. doi: 10.1371/journal.ppat.1013440 (PMC12422584; doi:10.1371/journal.ppat.1013440)
Supplement: S1 APCK — Folder contains code for running the chemokinesis model. (ZIP) [file ppat.1013440.s011.zip › APCK/abmgrid.m]

function [polgrid,rgrid,cgridx,cgridy] = abmgrid(L,h,rz)
%file that constructs a polar grid for calculation of chemical transport
%and aggregates bacterial density at distinct points
rgrid = rz:h:(L + rz);
polgrid = linspace(0,2*pi,length(rgrid)); polgrid = polgrid(1:end-1);
cgridx = rgrid.'*cos(polgrid);cgridx = reshape(cgridx,[],1);
cgridy = rgrid.'*sin(polgrid);cgridy = reshape(cgridy,[],1);
