# Supplementary material for: A close unicellular animal relative and predator of schistosomes exhibits chemokinesis in response to proteins and peptides from its prey
Source: PLoS Pathog. 2025 Sep 3;21(9):e1013440. doi: 10.1371/journal.ppat.1013440 (PMC12422584; doi:10.1371/journal.ppat.1013440)
Supplement: S1 APCK — Folder contains code for running the chemokinesis model. (ZIP) [file ppat.1013440.s011.zip › APCK/FourthOrderFDR.m]

function [FDx,FDxx]=FourthOrderFDR(Grid)

% FourthOrderFD(Grid) creates the matrices that are required
% for the finite differnce solver. The chosen scheme is of fourth order
% accuracy. 
%
% Input: Grid over which the solution is to be computed
% Output: matrix FDx approximates first derivative; FDxx approximates
% second derivative
% Assumption: inhomogeneous Neumann BC or Dirichlet BC are implemented in
% the sovler. Not possible to do here because these matrices are going to
% be multiplied with the matrices of the bacteria/attractant

e = ones(length(Grid),1);
FDx = spdiags([1*e -8*e 8*e -1*e], [-2;-1;1;2], length(Grid), length(Grid)); % divide by 12
FDxx = spdiags([-1*e 16*e -30*e 16*e -1*e], -2:2, length(Grid), length(Grid)); % divide by 12

% At the boundary
FDx(1,:)=zeros(1,length(Grid)); FDx(end,:)=zeros(1,length(Grid));
FDxx(1,1:6)=[-49/5 -118/15 94/3 -19 31/5 -13/15]; % divide by 12
FDxx(end,end-5:end)=[-13/15 31/5 -19 94/3 -118/15 -49/5];

% One next to the boundary
FDx(2,1:7)=[-2 -77/5 30 -20 10 -3 2/5]; % divide by 12
FDx(end-1,end-6:end)=[-2/5 3 -10 20 -30 77/5 2]; % divide by 12
FDxx(2,1:4)=[16 -31 16 -1]; % divide by 12
FDxx(end-1,end-3:end)=[-1 16 -31 16]; % divide by 12


end
