# Supplementary material for: A close unicellular animal relative and predator of schistosomes exhibits chemokinesis in response to proteins and peptides from its prey
Source: PLoS Pathog. 2025 Sep 3;21(9):e1013440. doi: 10.1371/journal.ppat.1013440 (PMC12422584; doi:10.1371/journal.ppat.1013440)
Supplement: S1 APCK — Folder contains code for running the chemokinesis model. (ZIP) [file ppat.1013440.s011.zip › APCK/FourthOrderFDthet.m]

function [FDx,FDxx]=FourthOrderFDthet(Grid)

% FourthOrderFD(Grid) creates the matrices that are required
% for the finite differnce solver. The chosen scheme is of fourth order
% accuracy. 
%
% Input: Grid over which the solution is to be computed
% Output: matrix FDx approximates first derivative; FDxx approximates
% second derivative
% Assumption: inhomogeneous Neumann BC or Dirichlet BC are implemented in
% the sovler. Not possible to do here because these matrices are going to
% be multiplied with the matrices of the bacteria/attractant
% since theta angles periodic we implement periodic boundary conditions
e = ones(length(Grid),1);
FDx = spdiags([1*e -8*e 8*e -1*e], [-2;-1;1;2], length(Grid), length(Grid)); % divide by 12
FDxx = spdiags([-1*e 16*e -30*e 16*e -1*e], -2:2, length(Grid), length(Grid)); % divide by 12
FDx(1,end-1:end) = [1,-8];FDx(2,end)=1;FDx(end-1,1)=1;FDx(end,1:2) = [8,1];
FDxx(1,end-1:end) = [-1,16];FDxx(2,end)=-1;FDxx(end-1,1)=-1;FDxx(end,1:2) = [16,-1];


end
