# Supplementary material for: A close unicellular animal relative and predator of schistosomes exhibits chemokinesis in response to proteins and peptides from its prey
Source: PLoS Pathog. 2025 Sep 3;21(9):e1013440. doi: 10.1371/journal.ppat.1013440 (PMC12422584; doi:10.1371/journal.ppat.1013440)
Supplement: S1 APCK — Folder contains code for running the chemokinesis model. (ZIP) [file ppat.1013440.s011.zip › APCK/hybridABM2.m]

%% Running Simulation
% DT =< 0.001 otherwise E[termination length] =< DT
N = 2000;T=30;L=4;rz=1;h=0.1;DT=0.0001;
p.beta=3.5;p.gamma=13.5;p.xi=1/2;p.alpha=8;
kvec = 2.5359;p.lambda=118.58314702251576;
p.tol=0.999999;p.var=1.841321428275084;

for k = kvec
[Xstore,Ystore,phistore,cgridx,cgridy,Cstore,RT] = abmctckroot(N,T,L,h,DT,rz,k,p);
%% Saving MAT file with data
    NN=num2str(N,'%.5g');
    DDC=num2str(k,'%.2g');
    etaname=num2str(p.xi,'%.2g');
    dayName=datestr(now,'yyyy-mm-dd');
    filename=strcat('/mnt/storage/nobackup/c2050467/','APCK_',dayName,'-NA_',NN,'-K_',DDC,'-XI_',etaname,'.MAT');
    save(filename)
end
