# Supplementary material for: A close unicellular animal relative and predator of schistosomes exhibits chemokinesis in response to proteins and peptides from its prey
Source: PLoS Pathog. 2025 Sep 3;21(9):e1013440. doi: 10.1371/journal.ppat.1013440 (PMC12422584; doi:10.1371/journal.ppat.1013440)
Supplement: S1 APCK — Folder contains code for running the chemokinesis model. (ZIP) [file ppat.1013440.s011.zip › APCK/PartialDerivsinit.m]

function [Cr,Cthet,DCDT]=PartialDerivsinit(C,polgrid,rgrid,~,~,CDx,CDxx,TDx,TDxx,p)


    DX=rgrid(end)- rgrid(end-1); % as we haven't passed on this parameter
    ph = polgrid(end)- polgrid(end-1);
    
    Cr=((CDx*C')./(12*DX))';
    Cr(:,1)=(-(25/12)*C(:,1) + 4*C(:,2) - 3*C(:,3) + (4/3)*C(:,4) - (1/4)*C(:,5))/DX;
    Cr(:,2)=(-(25/12)*C(:,2) + 4*C(:,3) - 3*C(:,4) + (4/3)*C(:,5) - (1/4)*C(:,6))/DX;

    Cr(:,end)     = ((25/12)*C(:,end) - 4*C(:,end-1) + 3*C(:,end-2) - (4/3)*C(:,end-3) + (1/4)*C(:,end-4))/DX;
    Cr(:,end - 1) = ((25/12)*C(:,end-1) - 4*C(:,end-2) + 3*C(:,end-3) - (4/3)*C(:,end-4) + (1/4)*C(:,end-5))/DX;

    Crr=((CDxx*C')./(12*DX^2))';
    Crr(:,1)=((15/4)*C(:,1) - (77/6)*C(:,2) + (107/6)*C(:,3) - 13*C(:,4) + (61/12)*C(:,5) - (5/6)*C(:,6))/(DX^2);
    Crr(:,2)=((15/4)*C(:,2) - (77/6)*C(:,3) + (107/6)*C(:,4) - 13*C(:,5) + (61/12)*C(:,6) - (5/6)*C(:,7))/(DX^2);

    Crr(:,end)=((15/4)*C(:,end) - (77/6)*C(:,end-1) + (107/6)*C(:,end-2) - 13*C(:,end-3) + (61/12)*C(:,end-4) - (5/6)*C(:,end-5))/(DX^2);
    Crr(:,end-1)=((15/4)*C(:,end-1) - (77/6)*C(:,end-2) + (107/6)*C(:,end-3) - 13*C(:,end-4) + (61/12)*C(:,end-5) - (5/6)*C(:,end-5))/(DX^2);


    Cthet = (TDx*C)./(12*ph);Cthet2 = (TDxx*C)./(12*ph^2);

    DCDT= p.gamma*(Crr + rgrid.^-1.*Cr + rgrid.^-2.*Cthet2);
end
