# Supplementary material for: A close unicellular animal relative and predator of schistosomes exhibits chemokinesis in response to proteins and peptides from its prey
Source: PLoS Pathog. 2025 Sep 3;21(9):e1013440. doi: 10.1371/journal.ppat.1013440 (PMC12422584; doi:10.1371/journal.ppat.1013440)
Supplement: S1 APCK — Folder contains code for running the chemokinesis model. (ZIP) [file ppat.1013440.s011.zip › APCK/plotterpolchemsave.m]

function plotterpolchemsave(xi,yi,Cstore,tstep,cgridx,cgridy,Xstore,Ystore,cmin,cmax)
fs = 10;
fn = 'times';
wd=8;
ht=7;
ts = num2str((tstep-1)*0.1,'%.3g');
figure(1); clf; hold on
set(1,'paperunits','centimeters');
set(1,'papersize',[wd ht]);
set(1,'paperposition',[0 0 wd ht]);
densit = scatteredInterpolant(cgridx,cgridy,reshape(Cstore{tstep}',[],1),'natural','none');
densit.ExtrapolationMethod = "boundary";
zi = densit(xi,yi);
pcolor(xi,yi,zi),shading interp
colormap gray
colorbar
clim([cmin cmax])
hold on
pos = [-1 -1 2 2];
rectangle('Position',pos,'Curvature',[1 1],'FaceColor',[1 1 0])
scatter(Xstore(:,tstep),Ystore(:,tstep),7.5,[1 0 1],"filled")
hold off
hx=xlabel('$x$','interpreter','latex');
hy=ylabel('$y$','interpreter','latex');
ht=title(strcat('$t=',ts,'$'));
ylim([-10 10])
xlim([-10 10])
set(ht,'interpreter','latex')
set(hx ,'fontsize',fs) ; set (hx,'fontname',fn);
set(hy ,'fontsize',fs) ; set (hy,'fontname',fn);
set(gca,'fontsize',fs) ; set(gca,'fontname',fn) ;
box on ; set(gca ,'tickdir','out');
fname = strcat("Snap_",ts,".png");
exportgraphics(gcf,fname,"Resolution",600)
