# Supplementary material for: A close unicellular animal relative and predator of schistosomes exhibits chemokinesis in response to proteins and peptides from its prey
Source: PLoS Pathog. 2025 Sep 3;21(9):e1013440. doi: 10.1371/journal.ppat.1013440 (PMC12422584; doi:10.1371/journal.ppat.1013440)
Supplement: S1 APCK — Folder contains code for running the chemokinesis model. (ZIP) [file ppat.1013440.s011.zip › APCK/Xevolve.m]

function   [Xnew,Xstuckn,phinew,Bnew,LC,TL,RTnew,PHISn]=Xevolve(X,Xstuck,phi,Cgrid,polgrid,cgridx,cgridy,rz,p,DT,k,LC,TL,RT,PHIS)
  Cint = scatteredInterpolant(cgridx,cgridy,reshape(Cgrid',[],1),'natural','linear');
  Cint.ExtrapolationMethod = "boundary";
  C = Cint(X(:,1),X(:,2));
  pstep = polgrid(2) - polgrid(1);
  %Cdt = scatteredInterpolant(cgridx,cgridy,reshape(DCDT,[],1),'natural','linear');
  % Ct = Cdt(X(:,1),X(:,2));
  % Cx = Cr.*cos(polgrid)' - rgrid.^-1.*Cthet.*sin(polgrid)';Cy = Cr.*sin(polgrid)' + rgrid.^-1.*Cthet.*cos(polgrid)';
  % Cxi = scatteredInterpolant(cgridx,cgridy,reshape(Cx,[],1),'natural','linear');Cxa = Cxi(X(:,1),X(:,2));
  % Cyi = scatteredInterpolant(cgridx,cgridy,reshape(Cy,[],1),'natural','linear');Cya = Cyi(X(:,1),X(:,2));
  % Cgrad = [Cxa,Cya];
  %% calculating speeds
   V = 1 + ((1 + tanh(k))^-1)*p.xi*(tanh(k*(C-1)) + tanh(k));
  %% determining if cell will reorientate
  %Selecting new orientation for cells who have travelled their runs
  %termination length
  phi(LC >= TL) = phi(LC >= TL) + trandn(-pi*(p.var^-0.5)*rand(length(phi(LC >= TL)),1),pi/(p.var^-0.5)*rand(length(phi(LC >= TL)),1))*(p.var)^0.5;
  %creating termination lengths for next runs
  TL(LC >= TL) = -log(1 - p.tol*rand(length(TL(LC >= TL)),1))/p.lambda;
  %resetting current run lengths for reorientated cells
  LC(LC >= TL) = 0;
  phinew = phi;
  Xnew = X + V.*[cos(phinew),sin(phinew)]*DT;
  LC = LC + V*DT;
  %% implementing irreversible attachment
  bc1 = sqrt(Xnew(:,1).^2 + Xnew(:,2).^2)  < rz;
  %line gradient
  m = (Xnew(bc1,2) - X(bc1,2)).*(Xnew(bc1,1) - X(bc1,1)).^-1;
  a = m.^2 + 1;
  b = 2*m.*(X(bc1,2) - m.*X(bc1,1));
  c = (X(bc1,2) - m.*X(bc1,1)).^2 - rz^2;
  xp = -(b - (b.^2 - 4*a.*c).^(1/2))./(2*a);yp = m.*(xp - X(bc1,1)) + X(bc1,2);
  xm = -(b + (b.^2 - 4*a.*c).^(1/2))./(2*a);ym = m.*(xm - X(bc1,1)) + X(bc1,2);
  incp = xp > min(X(bc1,1),Xnew(bc1,1)) & xp < max(X(bc1,1),Xnew(bc1,1)) ...
      & yp > min(X(bc1,2),Xnew(bc1,2)) & yp < max(X(bc1,2),Xnew(bc1,2));
  incm = xm > min(X(bc1,1),Xnew(bc1,1)) & xm < max(X(bc1,1),Xnew(bc1,1)) ...
      & ym > min(X(bc1,2),Xnew(bc1,2)) & ym < max(X(bc1,2),Xnew(bc1,2));
  Xstucknew = [[xp(incp),yp(incp)];[xm(incm),ym(incm)]];
  Xstuckn = [Xstuck;Xstucknew];
  %calculating polar angle of newly stuck cells
  PHISnew = acos(Xstuckn(:,1)./((Xstuckn(:,1).^2 + Xstuckn(:,2).^2).^0.5));
  PHISnew(Xstuckn(:,2) < 0 ) = 2*pi - PHISnew(Xstuckn(:,2) < 0 );
  PHISn = [PHIS;PHISnew];
    if ~isempty(PHISnew)
        PHIfix = PHISnew;
        PHIfix(PHIfix > polgrid(end) + pstep/2) = PHIfix(PHIfix > polgrid(end) + pstep/2) - 2*pi;
        [idx,~]=rangesearch(PHIfix,polgrid',pstep/2);
        %Bnew =  cell2mat(cellfun(@length,idx,'UniformOutput',false))/((2*pi*rz)*length(polgrid));
        Bnew =  cell2mat(cellfun(@length,idx,'UniformOutput',false));
    else 
        Bnew = zeros(length(polgrid),1);
    end
  RTnew = [RT;zeros(length(Xstucknew),1)] + DT;
  Xnew(bc1,:) = []; 
  phinew(bc1) = [];
  LC(bc1) =[];TL(bc1)=[];
  %second boundary condition tbd domain infinte in extent for now
  %bc2 = sqrt(X(:,1).^2 + X(:,2).^2) > rz + L;
  %X(bc2,:) = [];
  %phi(bc2) = [];
end
